# Supplementary material for: Targeted Recruitment of Cross-Kingdom Phosphate-Solubilizing Microbes Drives Asymmetric Rhizosphere Responses Between Solanum rostratum and Cenchrus pauciflorus Benth. in Sandy Habitats
Source: Plants (Basel). 2026 Jun 14;15(12):1837. doi: 10.3390/plants15121837 (PMC13306262; doi:10.3390/plants15121837)
Supplement: Supplementary file 1 [file plants-15-01837-s001.zip › Table S1.xls]

## Sheet: Sheet1
Habitat	Soil Compartment	SOC (g/kg)	AP (mg/kg)	NH4+-N (mg/kg)	AK (mg/kg)	PHO (U/g)	SUC (U/g)	PRO (U/g)	URE (U/g)
Co-invasion (Sihetun)	Bulk soil	0.39 ± 0.92 a	29.77 ± 24.90 a	14.34 ± 22.41 a	18.69 ± 15.20 a	55.84 ± 41.60 bc	1.19 ± 0.89 bc	4.59 ± 2.46 a	0.17 ± 0.14 a
	Rhizosphere (S. rostratum)	0.26 ± 0.19 a	35.55 ± 19.00 a	28.51 ± 62.23 a	16.30 ± 9.45 a	86.10 ± 66.18 ab	2.17 ± 1.77 a	5.30 ± 2.82 a	0.22 ± 0.17 a
	Rhizosphere (C. pauciflorus)	0.20 ± 0.12 a	21.38 ± 12.61 a	15.91 ± 31.56 a	14.29 ± 6.64 a	67.21 ± 50.37 ab	1.22 ± 0.74 abc	4.60 ± 2.83 a	0.16 ± 0.13 a
Single S.r. (Heilongba)	Bulk soil	0.13 ± 0.10 a	20.74 ± 13.55 a	7.67 ± 4.19 a	14.28 ± 8.75 a	20.02 ± 13.29 c	0.54 ± 0.67 c	4.47 ± 2.48 a	0.11 ± 0.13 a
	Rhizosphere	0.19 ± 0.17 a	40.90 ± 36.42 a	9.97 ± 6.31 a	13.25 ± 8.02 a	48.26 ± 31.58 bc	1.09 ± 1.48 bc	5.03 ± 3.43 a	0.17 ± 0.14 a
Single C.p. (Dongfeng)	Bulk soil	0.30 ± 0.79 a	32.36 ± 30.52 a	10.83 ± 16.92 a	15.11 ± 7.81 a	78.63 ± 47.20 ab	1.16 ± 0.76 bc	4.94 ± 3.15 a	0.14 ± 0.13 a
	Rhizosphere	0.16 ± 0.09 a	39.45 ± 36.62 a	6.40 ± 4.38 a	18.00 ± 13.60 a	97.91 ± 62.37 a	1.59 ± 1.11 ab	5.76 ± 2.88 a	0.19 ± 0.15 a
